# Supplementary material for: Life-Course Persistent Antisocial Behavior and Accelerated Biological Aging in a Longitudinal Birth Cohort
Source: Int J Environ Res Public Health. 2022 Nov 3;19(21):14402. doi: 10.3390/ijerph192114402 (PMC9657643; doi:10.3390/ijerph192114402)
Supplement: Supplementary file 1 [file ijerph-19-14402-s001.zip]

Archive with 1 entries (1 files):
- ijerph-1975281-supplementary.pdf
